# Supplementary material for: Transcriptomic Analysis Reveals the Role of tmRNA on Biofilm Formation in Bacillus subtilis
Source: Microorganisms. 2022 Jul 1;10(7):1338. doi: 10.3390/microorganisms10071338 (PMC9319509; doi:10.3390/microorganisms10071338)
Supplement: Supplementary file 1 [file microorganisms-10-01338-s001.zip]

Archive with 1 entries (1 files):
- microorganisms-1787444-supplementary.pdf
